# Supplementary material for: Genetic evidence for subspecies differentiation of the Himalayan marmot, Marmota himalayana, in the Qinghai-Tibet Plateau
Source: PLoS One. 2017 Aug 15;12(8):e0183375. doi: 10.1371/journal.pone.0183375 (PMC5557547; doi:10.1371/journal.pone.0183375)
Supplement: S1 File — (XLSX) [file pone.0183375.s001.xlsx]

## Sheet: Sheet1
Genotypic data for all individuals at 11 microsatellite loci
Individual label (POP-CODE)	location	pre-defined group	B-Size	D-Size	E-Size	G-Size	H-Size	I-Size	J-Size	M-Size	R-Size	T-Size	W-Size
HZK-018	1	1	159	212	232	170	236	199	224	180	188	172	284
HZK-018	1	1	167	212	234	178	240	199	228	182	192	172	288
HZK-019	1	1	169	212	226	166	226	195	226	170	194	170	284
HZK-019	1	1	173	212	234	176	236	199	230	186	194	172	286
HZK-020	1	1	161	212	228	170	226	195	216	182	192	170	278
HZK-020	1	1	169	212	232	174	234	199	226	182	194	176	282
HZK-021	1	1	161	212	226	174	234	193	224	170	192	176	284
HZK-021	1	1	173	212	228	180	240	199	228	182	194	176	284
HZK-022	1	1	169	212	228	170	232	193	214	170	196	170	282
HZK-022	1	1	173	212	234	180	232	201	228	172	200	176	284
HZK-023	1	1	161	212	228	170	232	201	228	172	192	170	282
HZK-023	1	1	173	212	234	172	234	201	228	172	196	176	284
HZK-024	1	1	169	212	228	172	232	193	228	170	192	176	282
HZK-024	1	1	169	212	234	180	234	201	228	182	196	176	284
HZK-025	1	1	161	212	234	170	232	193	214	172	192	170	276
HZK-025	1	1	173	212	234	172	234	193	228	172	196	172	284
HZK-026	1	1	161	212	228	172	232	201	214	172	192	170	276
HZK-026	1	1	173	212	234	180	234	201	228	172	200	176	284
HZK-027	1	1	161	212	208	172	234	195	226	182	194	170	282
HZK-027	1	1	169	212	232	174	234	199	228	182	200	176	284
HZK-028	1	1	167	208	226	170	232	193	224	170	192	176	278
HZK-028	1	1	173	212	226	180	234	199	224	182	194	176	284
LDQ-108	2	1	165	212	234	180	232	193	226	174	192	170	278
LDQ-108	2	1	169	214	236	180	234	205	228	184	196	170	278
LDQ-109	2	1	163	206	230	180	232	193	214	176	192	170	278
LDQ-109	2	1	163	212	234	180	234	205	226	180	192	172	280
LDQ-110	2	1	163	212	230	182	234	193	228	172	192	170	280
LDQ-110	2	1	163	212	236	186	242	193	228	180	192	170	284
LDQ-161	2	1	163	212	234	180	234	195	214	172	192	170	276
LDQ-161	2	1	167	212	234	182	234	197	228	184	192	170	276
LDQ-162	2	1	163	212	230	178	232	193	214	172	192	170	276
LDQ-162	2	1	163	212	234	182	242	197	228	172	194	170	280
LDQ-163	2	1	163	212	234	174	232	193	232	184	192	170	280
LDQ-163	2	1	169	212	236	178	234	195	234	184	192	172	280
LDQ-164	2	1	163	212	234	180	234	195	214	172	196	170	276
LDQ-164	2	1	169	212	234	180	234	197	228	184	196	174	278
LDQ-165	2	1	165	212	230	178	232	193	228	178	192	172	280
LDQ-165	2	1	169	212	236	180	234	193	228	180	192	172	280
LDQ-166	2	1	165	212	234	174	234	195	228	172	192	170	280
LDQ-166	2	1	169	212	236	174	234	203	232	184	194	172	284
LDQ-167	2	1	163	212	234	178	234	195	226	170	192	170	278
LDQ-167	2	1	163	212	236	182	234	205	226	172	196	174	278
LDQ-168	2	1	163	212	230	178	232	193	228	172	192	170	280
LDQ-168	2	1	163	212	234	180	234	193	228	180	192	170	284
LDQ-169	2	1	161	212	234	174	226	195	226	172	192	170	278
LDQ-169	2	1	163	212	236	180	232	197	228	172	192	170	280
LDQ-170	2	1	163	212	230	168	234	193	228	172	192	170	282
LDQ-170	2	1	167	212	234	178	234	197	228	172	194	170	284
LDQ-171	2	1	163	212	236	180	232	193	226	172	192	170	276
LDQ-171	2	1	165	212	236	182	232	195	228	184	192	172	282
MHL-085	3	1	163	212	226	168	234	193	226	170	192	170	278
MHL-085	3	1	165	214	228	180	234	195	226	186	192	172	280
MHL-086	3	1	163	212	230	156	234	193	224	180	194	170	278
MHL-086	3	1	163	212	234	182	234	195	226	186	194	174	278
MHL-087	3	1	165	212	228	178	226	195	226	180	192	170	276
MHL-087	3	1	169	214	232	178	234	203	232	184	194	170	278
MHL-088	3	1	163	206	234	168	234	203	214	180	192	170	278
MHL-088	3	1	163	214	234	180	234	203	226	182	196	170	282
MHL-089	3	1	163	212	228	156	234	193	226	184	194	172	276
MHL-089	3	1	165	212	234	156	242	195	232	186	196	176	282
MHL-090	3	1	163	212	214	156	232	195	224	180	194	170	278
MHL-090	3	1	163	214	234	156	242	203	232	186	196	174	282
MHL-091	3	1	163	212	214	170	232	195	226	180	192	170	276
MHL-091	3	1	165	214	234	180	242	203	228	184	196	174	280
MHL-092	3	1	163	206	228	168	232	195	224	180	192	170	276
MHL-092	3	1	165	214	230	180	234	203	232	184	196	172	282
HLE-111	4	1	159	206	232	180	234	201	228	168	194	170	280
HLE-111	4	1	165	212	236	180	234	201	234	182	200	172	282
HLE-112	4	1	163	212	226	174	234	195	224	168	192	170	278
HLE-112	4	1	163	212	230	182	234	195	226	182	196	172	278
HLE-113	4	1	159	206	226	180	234	195	224	182	192	172	278
HLE-113	4	1	163	212	234	182	234	201	234	182	200	172	280
HLE-114	4	1	163	210	232	178	234	193	224	180	194	170	280
HLE-114	4	1	165	212	236	182	234	195	224	184	200	170	282
HLE-115	4	1	163	210	226	180	234	193	224	170	194	170	282
HLE-115	4	1	165	212	232	182	234	193	226	184	194	172	282
HLE-116	4	1	163	206	232	178	234	193	224	180	192	170	280
HLE-116	4	1	163	212	234	180	234	193	226	184	194	170	282
HLE-117	4	1	161	206	226	174	234	195	226	178	194	170	280
HLE-117	4	1	161	212	232	180	242	199	228	182	196	170	282
XHG-135	5	1	163	210	226	170	234	195	224	176	188	172	284
XHG-135	5	1	167	216	234	178	234	195	224	182	196	172	284
XHG-136	5	1	163	212	226	170	226	195	224	176	188	172	284
XHG-136	5	1	163	216	230	174	234	195	228	180	196	172	286
XHG-137	5	1	163	210	226	170	226	193	220	174	198	172	280
XHG-137	5	1	167	212	230	172	234	193	232	180	198	172	286
XHG-138	5	1	163	212	226	172	234	193	232	170	188	172	280
XHG-138	5	1	175	212	230	174	234	195	234	180	188	174	290
XHG-139	5	1	163	208	228	178	234	193	218	178	194	172	282
XHG-139	5	1	167	214	230	180	236	207	224	182	200	174	290
XHG-140	5	1	163	208	230	170	234	193	224	178	196	172	282
XHG-140	5	1	167	214	232	178	236	207	228	182	196	174	284
XHG-141	5	1	163	208	228	170	236	195	224	182	194	162	282
XHG-141	5	1	169	208	232	180	236	207	228	182	196	174	284
XHG-142	5	1	167	212	230	156	234	193	224	170	194	172	278
XHG-142	5	1	171	212	234	170	236	197	232	180	198	172	280
XHG-143	5	1	163	212	228	174	226	193	214	180	196	172	284
XHG-143	5	1	163	212	230	174	236	195	228	180	196	172	286
XHG-144	5	1	161	208	226	168	234	195	228	174	194	170	282
XHG-144	5	1	165	212	238	178	236	197	234	182	200	172	286
XHG-145	5	1	163	208	228	156	226	195	224	174	196	172	280
XHG-145	5	1	165	212	230	168	234	207	226	174	196	172	282
XHG-146	5	1	163	208	228	156	226	193	226	174	196	172	280
XHG-146	5	1	163	212	228	166	234	207	234	182	196	172	286
XHG-147	5	1	163	212	224	166	226	197	226	170	188	172	278
XHG-147	5	1	169	212	230	174	234	207	234	184	196	172	280
XHG-148	5	1	161	208	234	156	226	197	226	174	194	170	286
XHG-148	5	1	165	212	238	156	236	207	232	182	196	172	290
XHG-149	5	1	163	208	234	156	234	199	232	174	194	172	282
XHG-149	5	1	163	212	238	156	236	207	234	182	200	174	290
XHG-150	5	1	163	208	226	168	234	199	226	174	196	172	282
XHG-150	5	1	163	212	228	178	236	207	228	174	200	174	286
XHG-151	5	1	163	212	230	156	234	193	228	182	196	172	282
XHG-151	5	1	165	212	236	180	234	197	234	184	200	174	286
XHG-152	5	1	169	208	226	178	234	193	224	170	188	170	278
XHG-152	5	1	175	214	228	180	236	195	234	182	196	174	284
XHG-153	5	1	161	212	230	156	234	195	228	178	196	172	286
XHG-153	5	1	163	214	234	180	234	197	234	182	196	172	290
XHG-154	5	1	165	212	228	168	234	195	224	180	196	172	284
XHG-154	5	1	169	214	232	178	236	197	228	182	200	174	290
XHG-155	5	1	165	212	230	156	234	193	228	178	196	172	282
XHG-155	5	1	167	212	236	180	234	195	234	182	196	174	286
TRG-001	6	1	163	212	224	166	230	205	226	168	192	170	278
TRG-001	6	1	167	212	226	176	236	205	230	174	196	170	292
TRG-002	6	1	165	208	232	156	226	199	214	180	188	172	278
TRG-002	6	1	169	214	234	156	234	205	228	182	188	174	282
TRG-003	6	1	161	208	226	168	236	195	228	170	192	172	282
TRG-003	6	1	165	210	232	172	236	205	228	180	196	172	282
TRG-004	6	1	163	212	232	168	234	193	224	172	192	170	278
TRG-004	6	1	165	214	234	180	236	193	232	182	194	172	282
TRG-005	6	1	161	212	228	172	226	195	218	182	188	168	278
TRG-005	6	1	165	212	236	180	234	205	224	184	198	174	280
TRG-007	6	1	163	212	230	168	234	193	228	170	196	172	278
TRG-007	6	1	167	212	230	178	236	195	228	170	198	172	284
TRG-008	6	1	167	210	226	174	232	193	224	174	196	172	278
TRG-008	6	1	169	214	228	178	236	195	232	180	196	172	288
TRG-009	6	1	165	210	228	172	230	195	214	168	196	170	282
TRG-009	6	1	167	212	232	178	234	195	224	180	196	172	286
TRG-010	6	1	163	208	226	176	234	193	224	170	196	172	286
TRG-010	6	1	167	214	238	180	234	193	232	178	198	172	290
TRG-011	6	1	163	212	224	168	226	195	224	170	196	172	280
TRG-011	6	1	163	212	236	170	236	199	236	170	198	172	288
TRG-012	6	1	163	212	226	166	234	193	226	170	196	172	280
TRG-012	6	1	167	212	242	176	236	195	228	180	196	174	286
TRG-013	6	1	161	208	226	178	226	193	228	168	196	168	278
TRG-013	6	1	163	210	234	182	226	197	230	168	196	172	282
TRG-014	6	1	161	208	230	172	234	193	214	170	200	174	282
TRG-014	6	1	163	208	236	176	236	195	228	184	200	174	286
TRG-015	6	1	163	210	232	170	226	193	226	170	196	168	282
TRG-015	6	1	163	214	232	172	236	203	228	182	196	176	286
TRG-016	6	1	163	206	228	174	234	193	228	170	192	168	278
TRG-016	6	1	169	214	230	178	234	199	228	174	192	172	282
TRG-017	6	1	163	212	226	172	234	193	228	164	188	172	284
TRG-017	6	1	169	212	236	174	234	195	228	170	200	174	286
TRG-062	6	1	161	208	224	174	226	199	222	180	194	172	276
TRG-062	6	1	163	214	232	174	236	199	224	184	194	174	282
TRG-063	6	1	167	208	226	166	234	193	224	182	196	172	280
TRG-063	6	1	167	212	236	176	234	197	236	182	196	174	282
QLZ-253	7	1	161	212	234	172	234	195	214	168	194	166	282
QLZ-253	7	1	165	216	236	172	240	199	230	180	196	180	288
QLZ-254	7	1	169	212	208	172	232	197	228	168	196	166	282
QLZ-254	7	1	171	212	232	176	234	199	230	182	196	172	282
QLZ-255	7	1	165	212	232	172	240	195	214	170	188	170	278
QLZ-255	7	1	165	212	234	176	240	197	224	182	192	172	282
QLZ-256	7	1	165	212	232	172	232	199	228	168	196	170	280
QLZ-256	7	1	167	212	236	184	240	203	228	170	196	172	284
QLZ-257	7	1	161	212	232	172	240	195	214	168	192	172	278
QLZ-257	7	1	161	214	234	176	240	195	224	180	192	180	282
QLZ-258	7	1	165	212	232	172	232	199	228	170	194	170	282
QLZ-258	7	1	171	214	234	178	234	203	230	182	196	180	284
QLZ-259	7	1	169	212	234	174	232	195	224	180	194	170	278
QLZ-259	7	1	169	212	234	178	240	197	224	180	196	172	282
QLZ-260	7	1	165	212	208	172	232	195	224	182	194	160	278
QLZ-260	7	1	171	214	234	172	234	203	230	182	194	172	282
QLZ-261	7	1	163	210	232	172	234	197	214	170	188	170	278
QLZ-261	7	1	165	216	234	172	240	199	228	180	196	172	282
QLZ-262	7	1	169	212	232	172	232	201	228	180	196	166	278
QLZ-262	7	1	171	212	236	172	240	201	230	182	196	166	282
QLZ-263	7	1	165	216	230	172	226	191	218	168	192	170	280
QLZ-263	7	1	165	216	234	172	240	195	230	180	196	170	280
QLZ-264	7	1	161	212	230	172	226	195	218	168	194	170	280
QLZ-264	7	1	165	216	232	176	240	195	230	180	196	180	284
QLZ-265	7	1	169	212	208	170	232	199	224	180	188	166	282
QLZ-265	7	1	171	212	240	172	240	199	228	182	196	166	284
QLZ-266	7	1	165	212	232	172	240	195	224	170	192	166	278
QLZ-266	7	1	177	214	234	178	240	199	230	180	196	170	284
QLE-267	8	1	167	212	220	180	234	203	214	180	194	170	282
QLE-267	8	1	167	216	234	180	234	211	226	180	196	172	282
QLE-268	8	1	161	212	230	170	234	199	224	176	196	170	282
QLE-268	8	1	161	212	234	180	234	199	226	184	196	172	284
QLE-269	8	1	163	212	220	180	234	197	214	180	194	170	282
QLE-269	8	1	167	212	234	180	234	201	226	180	196	172	282
QLE-270	8	1	161	206	230	180	234	197	214	180	194	170	282
QLE-270	8	1	167	216	234	180	234	201	226	184	196	172	282
QLE-271	8	1	163	212	230	176	234	199	214	180	194	172	280
QLE-271	8	1	163	212	232	180	234	203	228	180	196	172	282
QLE-272	8	1	163	212	230	170	234	193	226	168	196	172	282
QLE-272	8	1	169	212	234	180	234	199	228	180	196	172	284
QLE-273	8	1	161	212	230	170	234	199	226	180	196	170	282
QLE-273	8	1	169	212	234	182	234	199	228	184	196	172	284
QLE-274	8	1	161	206	230	178	234	193	228	180	196	170	278
QLE-274	8	1	163	212	234	182	238	197	228	184	196	172	284
QLE-275	8	1	161	206	220	172	232	197	214	180	194	170	282
QLE-275	8	1	167	216	234	180	238	211	226	184	196	172	282
QLM-287	9	1	161	208	226	166	226	197	226	180	194	160	282
QLM-287	9	1	169	212	232	174	234	199	228	180	196	170	286
QLM-288	9	1	167	212	228	170	234	193	214	170	192	172	282
QLM-288	9	1	169	212	230	172	238	199	214	172	194	172	282
QLM-289	9	1	161	212	230	172	232	193	214	170	192	170	282
QLM-289	9	1	169	214	234	180	232	199	228	182	194	172	282
QLM-290	9	1	161	212	208	166	234	195	214	178	192	160	278
QLM-290	9	1	163	216	228	174	234	203	224	180	196	170	284
QLM-291	9	1	163	212	234	174	234	199	224	176	192	172	280
QLM-291	9	1	167	214	240	190	234	205	228	180	196	180	282
QLM-292	9	1	161	212	226	174	234	193	214	180	192	170	278
QLM-292	9	1	163	212	228	182	234	195	224	180	196	172	290
QLM-293	9	1	161	212	208	166	234	193	214	180	192	170	284
QLM-293	9	1	163	216	234	172	236	195	228	180	196	172	284
GCY-219	10	1	163	212	232	156	234	193	228	180	188	172	282
GCY-219	10	1	169	216	232	172	236	199	228	182	188	172	282
GCY-220	10	1	161	210	232	168	234	195	228	174	188	170	282
GCY-220	10	1	167	212	236	172	236	203	232	182	192	176	282
GCY-221	10	1	159	212	220	156	234	193	228	174	188	170	280
GCY-221	10	1	167	212	232	172	236	195	228	186	196	180	282
GCY-222	10	1	161	208	230	168	232	193	224	168	188	160	282
GCY-222	10	1	163	214	232	172	234	193	226	176	196	160	284
GCY-223	10	1	161	212	220	168	234	203	224	174	188	170	280
GCY-223	10	1	167	212	236	172	234	203	232	174	188	176	282
GCY-224	10	1	163	212	232	172	236	195	228	174	188	172	282
GCY-224	10	1	167	212	236	178	236	199	228	180	196	180	282
GCY-225	10	1	161	206	232	168	232	193	224	174	194	160	282
GCY-225	10	1	163	214	236	170	234	199	228	176	196	170	284
GCY-226	10	1	167	212	228	172	234	193	224	168	188	170	278
GCY-226	10	1	167	212	232	184	234	199	228	180	196	172	284
GCY-227	10	1	167	210	220	172	232	195	228	168	192	170	280
GCY-227	10	1	175	212	230	178	234	205	228	178	196	172	284
GCY-228	10	1	161	208	228	178	234	195	226	180	192	172	282
GCY-228	10	1	165	214	230	180	234	201	228	182	192	172	282
GCY-229	10	1	163	210	220	170	234	193	224	174	192	170	278
GCY-229	10	1	167	214	234	170	240	195	228	180	196	170	280
GCY-230	10	1	163	212	220	174	234	195	228	168	192	172	280
GCY-230	10	1	165	214	234	178	240	195	228	180	196	172	282
GCJ-231	11	1	161	212	228	172	234	193	218	172	196	172	278
GCJ-231	11	1	163	214	236	174	234	201	230	180	196	176	284
GCJ-232	11	1	165	214	228	168	234	193	226	172	196	170	280
GCJ-232	11	1	167	216	236	178	234	195	228	186	196	170	280
GCJ-233	11	1	169	210	232	172	226	193	224	182	192	170	282
GCJ-233	11	1	171	214	234	174	234	203	228	182	196	174	284
GCJ-234	11	1	161	212	224	172	234	193	228	172	192	170	282
GCJ-234	11	1	165	214	236	172	234	193	228	182	194	172	284
GCJ-235	11	1	161	212	234	170	232	203	218	170	192	170	282
GCJ-235	11	1	171	214	236	180	234	203	228	186	192	172	286
GCJ-236	11	1	161	212	220	178	234	193	228	174	192	172	282
GCJ-236	11	1	167	212	234	182	234	205	228	186	196	176	282
HYG-203	12	1	169	212	228	180	234	195	226	180	194	170	278
HYG-203	12	1	169	214	228	182	234	195	230	180	196	170	298
HYG-204	12	1	161	206	234	170	234	195	224	174	188	172	282
HYG-204	12	1	169	206	234	178	234	197	228	180	196	174	298
HYG-205	12	1	159	206	226	174	234	195	226	180	188	172	278
HYG-205	12	1	161	212	240	184	234	195	228	180	194	174	286
HYG-206	12	1	165	206	234	172	234	191	224	168	188	172	278
HYG-206	12	1	169	216	236	178	234	197	228	174	188	174	282
HYG-207	12	1	161	212	228	174	234	197	226	174	194	172	282
HYG-207	12	1	169	212	230	180	234	197	228	182	194	172	282
HYG-208	12	1	161	206	228	178	234	193	226	174	194	170	278
HYG-208	12	1	169	212	228	182	234	195	228	174	196	170	298
HYG-209	12	1	161	206	228	170	234	191	226	168	188	170	278
HYG-209	12	1	165	212	236	178	234	205	228	174	196	174	282
HYG-210	12	1	163	206	234	170	234	195	226	174	192	170	278
HYG-210	12	1	165	212	236	178	234	205	230	178	194	176	278
HYG-211	12	1	163	210	228	174	232	197	224	174	188	172	278
HYG-211	12	1	169	212	230	182	234	197	226	180	194	172	282
HYG-212	12	1	161	212	236	156	234	193	224	168	188	170	278
HYG-212	12	1	173	212	236	170	240	197	226	180	194	176	278
HYG-213	12	1	161	210	234	156	234	193	214	174	194	170	278
HYG-213	12	1	161	212	234	174	240	197	226	174	194	176	278
HYG-214	12	1	163	206	226	166	232	203	228	168	194	170	284
HYG-214	12	1	173	210	230	168	234	205	228	170	194	172	288
HYG-215	12	1	165	212	236	156	234	193	226	174	194	170	278
HYG-215	12	1	173	212	236	182	234	201	232	180	194	176	286
HYG-216	12	1	161	212	236	182	234	193	226	168	188	170	278
HYG-216	12	1	173	212	236	182	240	197	226	180	194	176	278
HYG-217	12	1	161	210	234	174	234	193	214	168	194	170	278
HYG-217	12	1	173	212	236	178	240	199	226	174	194	176	278
HYG-218	12	1	161	212	226	156	234	203	228	168	194	170	282
HYG-218	12	1	173	212	230	168	234	203	228	170	194	170	284
TJX-052	13	1	161	212	234	170	234	193	224	170	192	170	282
TJX-052	13	1	169	214	238	174	234	207	228	182	192	172	284
TJX-053	13	1	171	212	232	180	234	193	224	180	192	170	278
TJX-053	13	1	173	214	236	182	234	205	224	180	192	182	282
TJX-054	13	1	165	210	228	172	230	195	224	170	188	172	278
TJX-054	13	1	175	214	230	174	234	201	228	178	196	172	282
TJX-055	13	1	161	212	230	172	232	193	226	180	192	172	284
TJX-055	13	1	165	212	238	174	234	197	228	180	194	182	290
TJX-056	13	1	161	212	232	172	232	197	226	180	192	176	280
TJX-056	13	1	165	214	238	174	234	197	228	180	196	182	284
TJX-057	13	1	167	208	226	172	234	195	228	170	192	170	286
TJX-057	13	1	169	212	236	174	234	201	228	180	192	172	290
TJX-058	13	1	165	212	232	172	232	195	224	168	188	170	282
TJX-058	13	1	167	212	236	174	234	201	228	182	194	172	282
TJX-059	13	1	165	212	232	174	226	195	224	174	188	170	282
TJX-059	13	1	165	212	236	174	234	201	228	182	194	172	282
TJX-060	13	1	161	212	228	168	232	201	228	170	188	170	278
TJX-060	13	1	167	216	232	182	234	201	228	180	194	172	282
TJX-061	13	1	165	212	230	172	234	193	226	174	196	172	280
TJX-061	13	1	175	214	230	174	234	193	230	180	196	176	282
TJX-349	13	1	165	210	226	172	232	203	214	168	192	172	278
TJX-349	13	1	165	212	230	180	234	203	224	182	194	172	284
TJX-350	13	1	163	212	228	172	226	203	226	170	188	170	278
TJX-350	13	1	165	214	230	172	240	205	226	180	196	172	282
TJX-351	13	1	165	212	230	168	234	203	224	168	192	160	278
TJX-351	13	1	175	212	232	168	234	205	228	180	194	176	288
TJX-352	13	1	161	208	226	170	232	193	224	178	192	170	280
TJX-352	13	1	165	212	234	172	232	203	224	180	196	170	280
TJX-353	13	1	159	212	228	168	234	203	224	170	194	160	278
TJX-353	13	1	175	214	230	178	234	205	224	180	196	170	288
TJX-354	13	1	165	206	236	170	226	195	224	180	192	170	278
TJX-354	13	1	165	214	236	174	234	203	226	186	196	176	286
TJX-355	13	1	167	208	226	172	230	195	224	180	194	170	282
TJX-355	13	1	169	210	232	172	236	203	228	180	196	172	284
TJX-356	13	1	165	206	230	170	226	195	224	168	192	172	284
TJX-356	13	1	165	210	236	172	234	203	226	186	194	176	286
TJX-364	13	1	163	212	230	168	232	199	224	174	194	172	286
TJX-364	13	1	167	214	238	178	240	203	228	180	194	172	286
TJX-365	13	1	165	212	230	168	240	199	228	174	192	170	286
TJX-365	13	1	167	214	238	172	240	201	228	180	196	172	286
TJX-366	13	1	161	208	234	172	234	193	216	180	192	170	282
TJX-366	13	1	161	208	236	174	234	209	218	180	194	170	282
TJX-367	13	1	161	212	232	166	236	193	228	170	192	170	282
TJX-367	13	1	161	212	234	174	240	195	228	180	196	182	286
TJX-368	13	1	161	208	234	166	234	193	216	170	194	170	282
TJX-368	13	1	161	212	234	174	236	209	228	180	196	170	286
TJX-369	13	1	161	208	234	166	234	195	218	180	192	170	282
TJX-369	13	1	161	212	236	174	236	209	228	180	194	182	282
TJX-370	13	1	163	214	230	172	232	199	228	174	192	170	286
TJX-370	13	1	167	214	238	172	240	201	228	180	194	176	286
TJX-371	13	1	167	212	238	172	234	201	228	174	192	170	284
TJX-371	13	1	167	214	238	178	240	203	228	174	194	172	286
TJZ-357	14	1	163	212	222	166	226	193	224	180	194	170	278
TJZ-357	14	1	169	212	236	184	234	197	228	180	194	172	284
TJZ-358	14	1	159	212	232	166	232	195	224	170	194	170	282
TJZ-358	14	1	169	212	234	184	234	197	228	180	194	170	284
TJZ-359	14	1	157	212	226	170	232	195	224	180	196	160	280
TJZ-359	14	1	159	212	232	170	234	195	226	182	196	172	284
TJZ-360	14	1	157	212	232	166	232	193	226	182	192	172	282
TJZ-360	14	1	159	214	234	170	234	195	232	182	196	172	284
TJZ-361	14	1	157	212	232	170	232	195	224	182	194	172	280
TJZ-361	14	1	159	212	232	180	234	203	232	182	196	172	282
TJZ-362	14	1	165	212	228	172	234	193	224	180	194	170	278
TJZ-362	14	1	167	214	230	174	240	205	226	180	196	170	284
TJZ-363	14	1	157	212	226	166	232	193	226	182	192	172	282
TJZ-363	14	1	159	212	234	170	232	195	230	182	196	172	284
TJY-372	15	1	165	208	230	170	234	199	224	176	194	170	282
TJY-372	15	1	171	212	236	172	234	201	224	176	196	180	284
TJY-373	15	1	161	208	236	166	234	193	224	176	188	156	282
TJY-373	15	1	165	214	236	172	234	201	224	180	194	170	286
TJY-374	15	1	165	212	230	170	234	193	228	178	192	156	282
TJY-374	15	1	171	214	230	178	234	199	228	182	194	172	284
TJY-375	15	1	161	212	236	166	234	193	224	168	194	156	284
TJY-375	15	1	171	214	236	170	236	201	228	176	194	170	284
TJY-376	15	1	161	208	230	166	234	199	224	168	188	156	284
TJY-376	15	1	165	214	236	172	236	199	224	176	194	180	286
TJY-377	15	1	165	214	230	172	234	193	228	168	192	156	284
TJY-377	15	1	165	214	230	178	234	205	228	178	192	172	286
TJY-378	15	1	161	212	236	174	234	193	214	170	188	172	282
TJY-378	15	1	165	212	238	182	234	205	226	176	192	172	282
WLN-313	16	1	163	212	220	178	234	193	224	170	192	172	278
WLN-313	16	1	169	214	232	178	236	193	228	182	196	172	282
WLN-314	16	1	161	212	222	174	234	193	224	170	192	172	282
WLN-314	16	1	163	212	236	178	234	201	226	172	192	172	282
WLN-315	16	1	161	212	232	178	234	193	224	172	188	172	278
WLN-315	16	1	175	214	234	178	234	201	228	176	196	172	282
WLN-316	16	1	167	212	236	172	234	193	224	170	192	170	286
WLN-316	16	1	167	214	238	172	234	201	228	180	192	170	286
WLN-317	16	1	169	212	232	168	234	193	226	176	188	172	282
WLN-317	16	1	175	212	234	178	234	201	232	182	196	172	292
WLN-318	16	1	161	210	236	170	232	203	218	174	196	170	278
WLN-318	16	1	165	212	236	172	234	205	228	182	198	172	282
WLN-319	16	1	163	212	232	168	234	201	228	170	188	170	282
WLN-319	16	1	169	214	234	178	234	205	232	182	192	172	292
WLN-320	16	1	163	208	232	170	232	201	220	182	196	172	278
WLN-320	16	1	175	210	236	172	234	203	224	182	198	180	284
WLN-321	16	1	161	216	232	172	234	201	224	166	194	172	282
WLN-321	16	1	163	216	238	178	234	205	228	182	196	172	284
WLY-322	17	1	167	208	232	172	226	199	228	172	192	172	284
WLY-322	17	1	167	208	236	178	232	203	228	180	196	176	284
WLY-323	17	1	167	208	230	166	232	199	228	172	192	172	284
WLY-323	17	1	167	212	234	172	234	205	228	180	196	172	286
WLY-324	17	1	165	212	236	166	234	193	228	174	192	170	280
WLY-324	17	1	173	212	236	182	234	205	228	182	196	172	284
WLY-325	17	1	165	214	234	166	234	193	228	176	192	170	282
WLY-325	17	1	165	214	242	178	236	199	228	180	192	172	284
WLY-326	17	1	165	208	234	168	234	205	226	166	192	172	280
WLY-326	17	1	167	212	236	182	240	205	228	182	196	172	290
WLY-327	17	1	165	214	234	182	234	193	226	174	192	170	284
WLY-327	17	1	165	216	236	182	236	205	228	180	196	172	286
WLY-328	17	1	165	214	228	168	234	193	226	174	192	170	284
WLY-328	17	1	167	216	236	182	236	193	228	180	196	172	284
WLY-329	17	1	165	214	228	182	226	193	226	174	192	172	284
WLY-329	17	1	165	216	236	182	240	193	228	180	192	172	284
WLY-330	17	1	167	214	234	172	234	195	226	166	192	170	284
WLY-330	17	1	167	216	236	182	236	205	228	180	196	172	284
WLY-331	17	1	157	212	234	168	238	193	226	180	192	170	282
WLY-331	17	1	167	214	236	172	240	205	226	180	192	172	290
WLW-332	18	1	161	208	230	178	234	195	228	174	192	170	280
WLW-332	18	1	167	214	232	182	236	205	228	180	196	174	282
WLW-333	18	1	163	210	232	172	234	193	218	180	188	174	282
WLW-333	18	1	169	214	232	182	236	195	228	182	196	174	286
WLW-334	18	1	161	210	230	170	234	193	218	174	192	172	282
WLW-334	18	1	169	214	232	172	236	195	224	182	196	174	286
WLW-335	18	1	161	212	232	172	230	193	228	180	188	172	282
WLW-335	18	1	163	212	232	172	240	207	230	182	192	176	284
WLW-336	18	1	163	208	232	170	234	195	218	180	192	170	282
WLW-336	18	1	169	212	234	176	236	205	224	182	196	174	286
WLW-337	18	1	163	208	230	170	234	195	218	174	188	170	282
WLW-337	18	1	167	214	232	176	236	205	228	180	196	174	286
WLW-338	18	1	163	212	230	172	230	193	228	168	188	172	282
WLW-338	18	1	173	212	232	172	240	195	230	184	196	176	284
WLW-339	18	1	165	212	232	180	230	193	224	174	192	174	282
WLW-339	18	1	175	212	232	182	230	207	228	180	192	176	286
WLW-340	18	1	163	208	230	170	236	195	218	174	192	170	282
WLW-340	18	1	167	212	234	176	236	205	224	180	196	172	286
DLQ-068	19	1	163	212	224	166	236	193	216	174	192	160	278
DLQ-068	19	1	169	212	232	166	236	201	228	176	192	176	286
DLQ-069	19	1	169	206	224	166	234	193	216	174	194	168	278
DLQ-069	19	1	175	212	232	166	234	201	230	174	196	172	280
DLQ-070	19	1	163	212	224	166	234	201	228	174	192	160	280
DLQ-070	19	1	175	212	232	170	236	207	230	176	196	172	286
DLQ-071	19	1	163	212	232	170	234	193	228	174	192	160	280
DLQ-071	19	1	169	212	232	170	234	207	230	176	194	168	286
DLQ-072	19	1	163	212	224	166	234	193	230	174	192	168	280
DLQ-072	19	1	169	212	232	170	236	201	230	176	196	172	286
DLQ-073	19	1	169	206	232	170	236	193	216	174	192	160	278
DLQ-073	19	1	175	212	232	170	236	207	230	174	192	168	280
DLQ-074	19	1	173	212	220	166	230	207	214	174	188	168	282
DLQ-074	19	1	175	212	228	172	234	207	226	174	196	172	284
DLQ-075	19	1	163	208	226	166	230	207	214	174	192	168	282
DLQ-075	19	1	169	210	232	172	236	207	226	176	192	170	286
DLQ-076	19	1	167	206	228	166	236	193	216	172	192	168	278
DLQ-076	19	1	169	212	232	170	236	199	230	174	192	176	286
DLQ-077	19	1	165	206	226	166	236	193	228	174	192	168	278
DLQ-077	19	1	167	212	232	170	236	207	230	174	196	168	286
DLQ-078	19	1	165	206	226	170	234	205	214	174	192	168	278
DLQ-078	19	1	167	212	228	176	236	207	230	174	192	172	286
DLQ-079	19	1	173	208	228	166	230	207	226	174	194	168	282
DLQ-079	19	1	175	210	232	168	234	207	228	176	196	172	282
DLQ-080	19	1	167	212	224	176	234	207	214	174	192	168	278
DLQ-080	19	1	175	212	228	176	236	207	228	176	196	172	286
DLQ-081	19	1	169	210	230	166	236	207	214	174	192	170	278
DLQ-081	19	1	171	210	232	170	236	207	228	174	192	172	278
DLQ-082	19	1	161	212	226	172	230	207	224	174	188	172	278
DLQ-082	19	1	167	212	230	172	234	207	228	174	192	172	286
DLQ-083	19	1	161	212	220	172	234	207	228	174	188	172	278
DLQ-083	19	1	169	212	230	172	234	207	228	174	188	172	284
DLQ-084	19	1	163	208	224	166	230	207	214	174	192	168	278
DLQ-084	19	1	171	208	232	170	234	207	226	174	196	176	282
DHK-384	20	1	161	210	232	168	234	193	228	180	192	172	278
DHK-384	20	1	161	214	238	172	236	199	228	182	194	172	278
DHK-385	20	1	161	210	228	172	234	193	228	180	192	172	278
DHK-385	20	1	171	214	234	172	236	193	228	182	192	172	278
DHK-386	20	1	163	210	228	168	234	193	228	180	192	172	278
DHK-386	20	1	171	210	232	172	234	199	228	182	194	172	278
DHK-387	20	1	167	212	234	172	234	193	226	176	194	172	278
DHK-387	20	1	171	214	234	182	234	201	228	182	196	172	286
DHK-388	20	1	161	212	228	168	234	193	228	182	192	172	278
DHK-388	20	1	171	212	228	172	234	193	228	182	194	172	278
DHH-389	21	1	163	212	228	172	232	193	214	180	188	170	278
DHH-389	21	1	169	212	232	174	234	199	226	180	192	172	280
DHH-390	21	1	157	212	228	168	234	193	214	180	192	170	280
DHH-390	21	1	163	212	230	170	236	193	214	180	192	172	286
DHH-391	21	1	163	212	232	172	232	193	228	180	196	172	280
DHH-391	21	1	169	212	234	180	234	199	228	184	196	172	282
DHH-392	21	1	157	212	228	172	232	193	214	170	192	172	278
DHH-392	21	1	163	214	232	182	236	193	228	182	196	172	284
DHH-393	21	1	157	212	228	168	232	193	214	166	192	172	278
DHH-393	21	1	163	212	232	172	234	193	228	184	196	182	280
TDH-394	22	1	163	206	228	172	226	193	228	174	198	170	282
TDH-394	22	1	165	212	230	172	234	199	230	182	198	174	282
TDH-395	22	1	167	212	226	180	230	193	228	170	188	170	282
TDH-395	22	1	179	214	226	180	234	201	228	170	192	170	282
TDH-396	22	1	169	210	234	174	234	193	224	170	192	172	282
TDH-396	22	1	169	210	236	174	234	193	228	170	192	172	282
TDH-397	22	1	167	212	234	170	232	197	224	176	194	170	280
TDH-397	22	1	167	216	236	176	234	205	228	182	198	170	282
TDH-398	22	1	163	210	230	172	234	195	228	182	196	170	290
TDH-398	22	1	163	212	236	180	234	197	232	184	200	172	290
TDH-399	22	1	161	212	228	172	226	195	226	182	192	172	282
TDH-399	22	1	163	214	238	176	230	199	228	182	198	174	288
TDH-400	22	1	159	208	226	172	234	199	224	172	192	170	282
TDH-400	22	1	163	214	228	172	234	201	230	172	204	172	282
TDH-401	22	1	163	212	230	170	232	195	224	174	192	170	280
TDH-401	22	1	163	212	238	178	234	195	224	176	194	172	284
TDH-402	22	1	163	208	234	172	230	201	228	170	196	170	282
TDH-402	22	1	171	214	236	180	234	205	228	170	196	176	282
TDG-403	23	1	163	212	224	166	234	193	228	176	188	172	278
TDG-403	23	1	167	214	232	172	236	195	232	180	188	172	280
TDG-404	23	1	161	212	226	172	226	195	226	168	198	170	282
TDG-404	23	1	163	214	236	174	240	195	228	172	204	172	284
TDG-405	23	1	163	202	232	174	234	193	230	172	188	172	286
TDG-405	23	1	163	212	236	174	236	195	232	172	196	172	292
TDG-406	23	1	161	212	226	166	234	193	222	168	194	170	282
TDG-406	23	1	163	214	226	178	236	193	226	172	196	172	286
TDG-407	23	1	161	212	228	172	226	193	218	176	192	172	282
TDG-407	23	1	165	212	230	184	236	193	222	182	196	172	286
TDG-408	23	1	163	212	234	168	230	195	220	170	194	168	278
TDG-408	23	1	169	214	236	174	236	199	236	182	200	170	284
TDG-409	23	1	165	212	232	168	234	193	228	172	192	170	282
TDG-409	23	1	169	212	234	178	240	205	230	182	196	172	288
TDG-410	23	1	163	208	230	172	230	201	230	178	188	172	278
TDG-410	23	1	163	214	234	172	234	211	230	182	192	172	286
TDG-411	23	1	161	206	230	172	230	199	228	170	188	172	278
TDG-411	23	1	171	214	234	172	234	207	228	182	204	172	278
TDG-412	23	1	161	212	226	172	234	193	224	176	188	170	280
TDG-412	23	1	167	214	228	176	236	205	230	176	188	174	280
TDG-413	23	1	159	212	232	156	226	193	228	180	192	168	282
TDG-413	23	1	169	214	238	178	236	207	230	182	198	170	286
TDG-414	23	1	165	214	224	168	234	195	226	170	188	170	282
TDG-414	23	1	169	214	234	180	234	195	228	174	192	170	284
CDG-481	25	2	163	208	230	162	230	193	230	182	188	170	280
CDG-481	25	2	165	212	234	172	234	199	230	182	192	174	284
CDG-482	25	2	163	208	232	174	232	205	226	172	192	174	278
CDG-482	25	2	163	212	234	174	238	207	228	180	192	176	286
CDG-483	25	2	157	212	232	162	230	193	218	168	188	170	280
CDG-483	25	2	159	212	238	172	234	203	224	176	194	174	284
CDG-484	25	2	157	206	232	172	230	203	214	168	188	174	278
CDG-484	25	2	157	212	236	178	230	203	218	178	194	174	278
CDG-485	25	2	161	210	232	174	230	203	214	178	192	172	278
CDG-485	25	2	169	210	238	176	234	207	224	180	192	174	278
CDG-486	25	2	163	210	214	172	230	195	224	180	192	174	278
CDG-486	25	2	169	212	232	174	234	197	228	182	192	174	280
CDG-488	25	2	157	210	230	176	230	193	214	178	192	170	278
CDG-488	25	2	169	212	232	182	230	203	226	178	192	174	284
CDG-489	25	2	161	208	214	166	230	193	224	180	192	172	280
CDG-489	25	2	169	208	228	172	230	203	230	180	192	176	282
CDG-490	25	2	159	206	222	162	234	193	224	170	192	172	278
CDG-490	25	2	161	210	238	174	234	207	224	180	192	174	282
CDC-504	26	2	163	212	226	172	230	195	224	178	192	166	282
CDC-504	26	2	167	214	230	176	232	195	226	182	192	166	284
CDC-505	26	2	169	208	232	172	236	203	214	178	192	168	282
CDC-505	26	2	171	212	236	180	236	205	228	178	192	174	282
CDC-506	26	2	163	212	230	156	230	195	216	178	192	166	278
CDC-506	26	2	167	214	230	172	238	205	224	182	192	174	284
CDC-507	26	2	169	212	230	172	230	199	214	178	188	168	282
CDC-507	26	2	169	212	232	180	236	203	214	178	192	174	282
CDZ-512	27	2	165	206	226	172	230	193	222	172	188	172	278
CDZ-512	27	2	167	208	242	176	236	195	222	174	192	176	280
CDZ-513	27	2	165	206	234	172	230	195	222	172	192	172	278
CDZ-513	27	2	167	208	236	176	230	205	224	174	192	174	282
CDZ-515	27	2	161	212	228	172	236	197	228	168	188	174	284
CDZ-515	27	2	169	214	236	172	238	211	230	180	192	174	288
CDZ-516	27	2	163	210	232	168	236	195	222	180	188	174	282
CDZ-516	27	2	165	214	234	172	236	197	228	180	192	176	282
CDZ-517	27	2	171	208	232	174	230	195	224	178	192	170	282
CDZ-517	27	2	173	210	234	180	236	203	228	178	192	174	282
CDQ-518	28	2	165	214	226	166	226	199	226	176	192	166	284
CDQ-518	28	2	171	216	228	172	230	205	230	176	192	168	286
CDQ-519	28	2	163	206	232	172	230	195	224	168	192	170	278
CDQ-519	28	2	165	216	236	174	238	203	228	178	192	174	280
CDQ-521	28	2	163	206	228	174	230	203	224	168	192	172	278
CDQ-521	28	2	163	214	236	174	230	203	224	168	194	174	282
CDQ-524	28	2	163	208	230	166	230	195	214	176	188	172	278
CDQ-524	28	2	169	214	234	174	236	195	228	182	192	172	282
CDQ-525	28	2	163	212	230	174	230	195	224	168	192	174	278
CDQ-525	28	2	165	214	236	174	230	203	232	176	192	174	280
ZDL-420	29	2	169	206	230	168	230	189	224	178	192	168	280
ZDL-420	29	2	171	208	230	178	232	193	226	180	192	174	280
ZDZ-435	30	2	167	206	230	166	230	207	228	172	188	172	280
ZDZ-435	30	2	169	206	234	184	238	207	230	172	192	172	280
ZDZ-436	30	2	163	208	230	172	230	193	224	172	188	172	280
ZDZ-436	30	2	169	214	232	184	238	195	230	178	192	174	280
ZDZ-437	30	2	167	208	230	166	234	193	224	172	188	172	280
ZDZ-437	30	2	169	210	232	172	238	195	228	172	192	174	280
ZDZ-438	30	2	167	206	232	166	230	207	228	172	188	172	280
ZDZ-438	30	2	167	208	234	184	238	207	230	182	192	172	280
ZDD-452	31	2	165	206	230	166	230	193	226	168	192	174	284
ZDD-452	31	2	169	208	230	172	236	195	228	178	192	174	284
ZDD-453	31	2	163	206	230	174	230	193	214	178	192	174	276
ZDD-453	31	2	167	208	238	178	238	201	224	184	196	174	288
ZDD-454	31	2	163	208	228	174	236	195	214	184	192	170	276
ZDD-454	31	2	167	208	238	178	238	201	224	184	192	174	280
ADA-456	32	2	159	206	226	172	230	195	214	164	192	172	278
ADA-456	32	2	163	210	234	174	230	203	228	178	192	172	278
ADA-458	32	2	161	210	230	166	230	193	214	168	188	174	278
ADA-458	32	2	171	212	234	166	234	193	226	182	192	174	278
ADA-459	32	2	159	210	234	172	230	203	214	164	188	172	278
ADA-459	32	2	169	212	234	176	234	205	214	182	192	174	278
ADA-460	32	2	161	206	226	172	230	193	226	168	188	174	278
ADA-460	32	2	171	212	230	184	230	195	226	168	192	174	278
YSZ-029	34	2	167	214	232	172	230	199	226	174	192	168	282
YSZ-029	34	2	171	218	236	176	230	207	228	178	192	168	286
YSZ-030	34	2	163	206	230	174	232	193	230	178	192	170	280
YSZ-030	34	2	169	218	234	178	236	199	230	180	196	172	280
YSZ-031	34	2	161	208	226	172	230	197	224	178	192	168	278
YSZ-031	34	2	165	210	228	180	234	205	230	180	192	172	286
YSZ-032	34	2	169	212	230	174	230	203	224	174	192	170	278
YSZ-032	34	2	171	214	232	178	230	207	226	180	192	174	286
YSZ-033	34	2	169	212	228	172	230	203	214	176	192	170	278
YSZ-033	34	2	171	214	230	174	230	207	224	180	192	174	284
YSZ-577	34	2	165	212	226	156	230	197	214	172	192	168	278
YSZ-577	34	2	169	212	232	174	234	203	224	178	192	174	284
YSZ-579	34	2	163	208	228	166	230	193	224	172	192	172	278
YSZ-579	34	2	169	208	232	166	230	205	230	180	192	174	278
YSS-589	35	2	163	210	228	170	230	195	218	174	192	172	280
YSS-589	35	2	173	210	234	176	230	197	228	180	196	174	280
YSS-594	35	2	163	210	234	170	230	195	218	172	188	172	280
YSS-594	35	2	169	210	236	176	230	207	226	180	196	174	282
NQB-476	39	2	165	210	232	166	230	199	224	176	192	172	282
NQB-476	39	2	173	216	234	178	230	203	224	180	194	172	284
QMQ-536	41	2	167	206	228	172	230	193	226	176	192	168	278
QMQ-536	41	2	169	210	236	174	236	201	228	184	196	174	280
QMQ-537	41	2	161	206	232	172	236	195	226	178	188	174	278
QMQ-537	41	2	169	214	240	174	238	201	228	182	192	176	282
QMQ-538	41	2	169	206	232	162	230	201	226	176	192	168	278
QMQ-538	41	2	169	214	236	172	238	201	228	178	196	176	280
QMQ-539	41	2	161	206	228	172	230	195	226	178	192	168	278
QMQ-539	41	2	169	214	236	174	236	201	228	182	196	176	282
QMQ-542	41	2	159	210	234	170	230	195	214	168	188	168	276
QMQ-542	41	2	163	214	234	170	234	203	228	178	194	174	278
QMQ-543	41	2	163	210	234	174	230	193	226	174	194	168	278
QMQ-543	41	2	171	214	236	176	238	197	228	182	198	174	282
QMQ-544	41	2	163	210	232	174	230	197	226	176	194	174	278
QMQ-544	41	2	169	212	236	174	240	203	228	184	198	174	282
QMB-549	42	2	163	210	228	168	230	193	214	174	192	168	280
QMB-549	42	2	165	214	234	170	234	205	230	180	196	172	280
QMY-555	43	2	167	210	228	170	234	195	226	166	192	174	278
QMY-555	43	2	171	212	230	172	234	205	228	188	192	174	282
QMY-556	43	2	157	206	228	166	230	195	228	176	192	168	280
QMY-556	43	2	171	212	232	172	234	203	232	188	194	174	282
QMY-558	43	2	171	206	234	170	236	195	222	168	192	174	280
QMY-558	43	2	171	212	236	174	236	205	226	172	192	174	284
QMY-559	43	2	167	206	230	170	234	205	216	166	188	174	278
QMY-559	43	2	169	210	232	174	238	205	226	172	192	174	278
QMY-560	43	2	169	206	234	170	238	193	214	168	192	172	278
QMY-560	43	2	171	210	236	170	238	195	228	180	196	174	282
QMY-561	43	2	161	210	234	162	236	193	214	168	192	172	278
QMY-561	43	2	171	212	236	170	238	205	226	176	196	174	280
QMY-562	43	2	169	206	234	170	236	193	222	172	192	168	282
QMY-562	43	2	171	206	234	174	238	195	228	180	192	174	284
GEX-034	24	3	167	206	232	172	230	195	224	174	192	174	282
GEX-034	24	3	173	210	234	172	230	195	232	174	192	174	282
GEX-035	24	3	163	210	232	172	230	195	224	172	192	174	278
GEX-035	24	3	167	214	232	174	236	195	234	174	192	174	278
GEX-036	24	3	163	210	232	172	230	205	224	176	188	172	278
GEX-036	24	3	163	210	238	172	230	207	226	180	192	174	282
GEX-064	24	3	167	208	232	174	230	195	224	174	192	168	278
GEX-064	24	3	171	210	232	178	236	195	224	180	192	174	278
CDG-487	25	3	169	210	230	176	230	193	214	178	192	168	278
CDG-487	25	3	169	212	238	180	234	205	222	182	192	174	280
CDC-501	26	3	169	206	228	156	230	195	226	178	192	166	282
CDC-501	26	3	171	212	232	172	234	199	232	182	192	168	282
CDC-502	26	3	165	214	228	166	230	195	228	166	192	168	280
CDC-502	26	3	171	216	236	172	232	205	228	182	200	172	282
CDC-503	26	3	163	210	226	166	230	195	216	170	192	166	282
CDC-503	26	3	167	216	230	172	230	199	234	182	192	174	286
CDC-509	26	3	165	212	226	172	230	205	226	178	192	168	278
CDC-509	26	3	167	214	234	176	232	205	234	182	192	174	280
CDC-510	26	3	163	212	234	170	230	195	214	174	192	166	276
CDC-510	26	3	169	214	236	172	232	205	226	178	192	174	278
CDC-511	26	3	163	210	226	172	230	195	228	166	192	166	282
CDC-511	26	3	165	216	236	172	230	199	234	170	200	172	286
CDZ-514	27	3	169	210	228	156	230	195	226	176	188	172	280
CDZ-514	27	3	171	212	228	172	236	203	226	180	192	174	286
CDQ-520	28	3	165	214	224	174	230	195	228	174	192	170	280
CDQ-520	28	3	171	216	230	174	234	197	230	176	192	174	282
CDQ-522	28	3	163	206	232	166	230	195	214	168	188	172	278
CDQ-522	28	3	171	208	234	174	234	203	228	182	192	172	278
CDQ-523	28	3	165	206	232	166	234	195	214	168	192	172	278
CDQ-523	28	3	171	214	234	174	238	203	222	174	192	172	282
ZDL-415	29	3	161	206	222	174	230	193	214	180	192	174	278
ZDL-415	29	3	171	212	228	180	236	195	230	180	192	174	282
ZDL-416	29	3	159	206	228	172	230	193	214	180	192	168	278
ZDL-416	29	3	169	214	234	172	230	193	224	182	192	172	280
ZDL-417	29	3	161	206	230	162	230	193	214	174	192	168	278
ZDL-417	29	3	161	212	234	176	230	203	232	180	192	174	278
ZDL-418	29	3	159	206	230	172	230	193	214	180	188	170	278
ZDL-418	29	3	161	214	234	174	234	199	232	180	192	174	280
ZDL-419	29	3	161	206	228	176	232	193	222	168	192	174	278
ZDL-419	29	3	171	212	228	180	234	195	224	174	192	174	284
ZDL-421	29	3	159	206	230	174	230	193	224	166	192	170	280
ZDL-421	29	3	165	214	234	176	236	199	228	176	200	174	282
ZDL-422	29	3	161	212	228	172	230	193	214	180	192	174	280
ZDL-422	29	3	165	212	234	176	236	193	222	180	192	176	282
ZDL-423	29	3	161	212	228	176	230	193	214	180	192	174	278
ZDL-423	29	3	165	212	228	180	232	193	232	180	194	176	282
ZDL-424	29	3	171	212	222	172	230	193	214	168	188	174	280
ZDL-424	29	3	175	212	230	176	240	207	232	176	188	174	280
ZDL-425	29	3	165	206	234	172	230	189	224	166	188	172	280
ZDL-425	29	3	169	210	234	174	230	195	228	178	192	174	282
ZDL-426	29	3	169	206	230	168	230	189	224	174	192	168	280
ZDL-426	29	3	171	208	230	174	234	207	226	178	192	174	280
ZDL-427	29	3	169	208	228	166	230	195	224	174	188	172	280
ZDL-427	29	3	171	212	230	174	234	207	228	178	192	174	280
ZDZ-433	30	3	161	210	230	176	230	193	214	172	192	166	280
ZDZ-433	30	3	167	212	232	184	238	195	228	178	192	172	282
ZDZ-434	30	3	163	210	232	174	230	193	214	172	192	166	280
ZDZ-434	30	3	165	212	232	180	236	195	228	178	192	172	284
ZDZ-439	30	3	163	206	232	174	236	193	216	172	192	168	278
ZDZ-439	30	3	167	210	232	176	238	201	228	172	192	172	280
ZDZ-440	30	3	165	206	226	166	230	205	214	168	192	168	284
ZDZ-440	30	3	167	210	228	176	234	211	228	172	192	176	286
ZDD-441	31	3	165	208	214	174	230	195	228	180	192	166	280
ZDD-441	31	3	173	208	214	174	230	205	228	184	196	172	280
ZDD-442	31	3	163	212	214	172	230	205	228	176	192	166	280
ZDD-442	31	3	165	214	236	180	234	205	232	184	192	166	284
ZDD-443	31	3	159	208	214	174	230	195	214	180	192	172	280
ZDD-443	31	3	173	208	236	176	234	195	228	180	196	174	284
ZDD-444	31	3	159	208	214	174	230	195	226	180	192	166	280
ZDD-444	31	3	165	214	236	180	230	205	228	184	192	174	284
ZDD-445	31	3	163	208	214	174	230	205	228	182	192	166	278
ZDD-445	31	3	165	216	232	180	230	205	228	184	192	166	280
ZDD-446	31	3	163	214	214	176	230	195	228	176	192	166	280
ZDD-446	31	3	173	214	214	180	230	205	228	180	192	174	284
ZDD-447	31	3	159	208	232	162	230	195	214	176	192	168	278
ZDD-447	31	3	161	210	232	182	230	195	228	182	196	172	280
ZDD-448	31	3	171	212	232	166	234	195	228	180	192	168	280
ZDD-448	31	3	171	214	234	172	236	195	228	182	192	172	284
ZDD-449	31	3	159	208	214	174	230	195	214	180	192	174	280
ZDD-449	31	3	169	214	236	180	234	203	228	180	192	174	284
ZDD-450	31	3	159	208	214	176	230	205	228	176	192	166	280
ZDD-450	31	3	163	212	236	180	234	205	232	180	192	166	284
ZDD-451	31	3	157	206	228	174	230	201	214	178	192	170	278
ZDD-451	31	3	161	216	232	178	234	205	232	184	192	174	280
ZDD-455	31	3	163	212	232	170	234	195	224	174	192	174	280
ZDD-455	31	3	165	214	234	172	236	205	228	178	192	174	284
ADA-457	32	3	159	212	224	174	230	193	214	176	188	174	278
ADA-457	32	3	171	214	234	174	230	205	214	182	192	174	278
ADZ-461	33	3	167	210	214	168	230	205	224	172	192	168	278
ADZ-461	33	3	175	210	232	174	232	205	224	184	192	174	288
ADZ-462	33	3	161	210	232	168	230	193	214	180	188	168	288
ADZ-462	33	3	167	212	236	176	236	205	224	184	192	168	288
ADZ-463	33	3	169	210	234	172	230	193	214	176	192	170	278
ADZ-463	33	3	169	210	234	174	234	193	226	180	192	172	280
ADZ-464	33	3	167	210	226	168	230	193	228	180	192	174	278
ADZ-464	33	3	171	216	226	176	230	205	228	180	192	176	280
ADZ-465	33	3	159	210	234	172	230	193	214	176	192	170	278
ADZ-465	33	3	169	210	236	174	236	193	230	182	192	172	280
YSZ-576	34	3	169	212	226	156	230	193	214	172	192	172	278
YSZ-576	34	3	169	212	226	172	230	203	230	174	192	174	282
YSZ-578	34	3	169	206	228	170	230	189	226	174	188	168	284
YSZ-578	34	3	169	212	238	172	242	195	230	174	192	176	286
YSZ-580	34	3	167	212	226	168	234	193	214	166	192	172	278
YSZ-580	34	3	167	212	238	172	234	195	226	178	192	174	278
YSZ-581	34	3	167	210	230	172	234	193	222	166	188	172	278
YSZ-581	34	3	169	212	234	176	238	195	224	178	192	172	284
YSZ-582	34	3	165	212	230	172	234	195	214	166	192	172	278
YSZ-582	34	3	167	214	234	176	234	199	228	178	192	172	286
YSS-587	35	3	171	210	228	176	230	193	214	172	192	172	278
YSS-587	35	3	173	212	234	182	230	195	218	174	196	174	278
YSS-588	35	3	171	210	234	170	230	193	214	162	192	172	278
YSS-588	35	3	173	214	234	178	230	195	226	172	196	174	278
YSS-590	35	3	161	210	234	178	230	195	214	162	192	172	278
YSS-590	35	3	171	214	234	182	230	197	214	172	196	174	280
YSS-591	35	3	161	208	214	170	230	201	214	164	192	168	278
YSS-591	35	3	171	208	228	174	230	209	232	176	192	172	280
YSS-592	35	3	163	208	228	170	230	203	218	174	192	168	278
YSS-592	35	3	171	208	234	172	230	209	232	176	192	172	288
YSS-593	35	3	171	208	228	172	230	203	214	172	192	168	278
YSS-593	35	3	173	212	234	174	236	209	232	176	196	172	280
YSS-595	35	3	171	210	228	170	230	195	218	172	192	172	278
YSS-595	35	3	173	210	234	178	230	197	226	174	196	174	280
YSM-596	36	3	169	212	234	166	230	193	214	178	192	172	278
YSM-596	36	3	171	216	236	176	230	195	214	182	192	176	286
YSM-597	36	3	167	212	234	166	230	193	214	178	192	172	278
YSM-597	36	3	171	214	236	180	236	195	214	178	192	172	286
YSM-598	36	3	169	208	220	174	230	197	214	174	192	168	278
YSM-598	36	3	171	208	230	174	234	199	214	182	196	176	278
YSM-599	36	3	171	210	234	172	230	195	222	178	192	172	278
YSM-599	36	3	171	212	236	176	230	205	224	180	194	176	282
YSM-600	36	3	163	210	236	166	230	193	214	178	192	172	278
YSM-600	36	3	163	216	238	176	230	195	222	184	192	176	278
NQD-604	37	3	159	210	224	166	230	189	212	162	192	174	282
NQD-604	37	3	171	216	234	172	236	197	228	180	192	174	288
NQD-605	37	3	169	210	234	180	230	189	214	184	192	172	282
NQD-605	37	3	169	214	236	184	236	205	228	184	192	174	286
NQD-606	37	3	163	214	230	172	230	189	214	180	192	174	278
NQD-606	37	3	171	214	236	180	230	199	228	182	192	174	282
NQD-607	37	3	169	210	234	174	230	189	214	166	192	172	278
NQD-607	37	3	169	214	236	180	236	195	228	184	192	174	286
NQM-466	38	3	161	206	230	166	230	193	214	180	188	172	284
NQM-466	38	3	167	208	232	178	230	195	224	188	188	172	286
NQM-467	38	3	161	206	228	166	230	195	214	180	188	172	280
NQM-467	38	3	167	208	232	172	234	199	224	180	188	174	286
NQM-468	38	3	161	208	228	166	230	193	214	178	188	174	280
NQM-468	38	3	161	208	234	178	230	199	232	180	192	176	280
NQM-469	38	3	167	206	232	176	230	195	214	180	188	172	280
NQM-469	38	3	167	208	232	178	234	195	224	188	194	172	286
NQM-470	38	3	157	212	230	178	230	201	214	174	192	174	278
NQM-470	38	3	167	212	236	178	230	201	226	178	192	174	282
NQM-471	38	3	165	208	228	166	230	193	214	178	192	174	280
NQM-471	38	3	167	208	234	172	234	199	214	180	194	174	280
NQM-472	38	3	167	216	228	176	230	195	214	172	192	168	280
NQM-472	38	3	167	216	236	178	230	207	214	174	192	172	284
NQM-473	38	3	163	206	228	166	230	193	214	178	192	168	280
NQM-473	38	3	167	210	232	172	238	199	226	180	194	176	288
NQB-474	39	3	159	206	228	176	230	193	214	174	192	166	278
NQB-474	39	3	167	210	228	178	234	193	228	176	192	176	284
NQB-477	39	3	165	208	226	172	234	203	214	174	192	176	278
NQB-477	39	3	167	210	228	178	236	203	224	182	192	176	284
NQB-478	39	3	165	208	228	176	230	197	214	174	192	168	282
NQB-478	39	3	167	210	228	176	236	203	224	182	192	176	284
NQB-479	39	3	165	208	228	176	230	193	214	174	192	166	284
NQB-479	39	3	167	210	228	178	234	203	214	182	192	176	284
NQB-480	39	3	165	206	228	176	234	203	214	182	192	176	278
NQB-480	39	3	165	208	228	176	236	203	224	182	192	176	284
QMD-527	40	3	169	206	232	172	232	205	214	166	192	168	280
QMD-527	40	3	171	210	232	184	238	207	228	178	192	176	284
QMD-528	40	3	161	206	232	162	230	201	222	166	188	170	278
QMD-528	40	3	167	210	234	170	236	203	228	174	192	174	282
QMD-529	40	3	161	206	232	162	230	201	222	166	188	168	278
QMD-529	40	3	167	210	236	174	236	203	228	174	192	174	282
QMD-530	40	3	161	208	232	162	230	195	214	166	192	174	280
QMD-530	40	3	171	210	232	174	236	203	228	174	196	174	284
QMD-531	40	3	161	210	232	162	236	193	216	166	188	174	278
QMD-531	40	3	169	216	232	176	236	201	222	176	192	174	278
QMD-532	40	3	161	210	232	162	236	201	214	166	188	174	280
QMD-532	40	3	169	216	232	176	240	203	216	176	196	174	290
QMD-533	40	3	169	208	232	166	230	195	216	176	188	174	284
QMD-533	40	3	171	216	232	176	240	201	222	182	192	174	290
QMD-534	40	3	161	208	234	172	230	201	228	166	192	170	284
QMD-534	40	3	169	208	238	174	238	203	228	174	192	176	290
QMD-535	40	3	161	208	232	174	230	195	216	166	192	174	284
QMD-535	40	3	171	216	232	176	236	201	228	174	196	174	290
QMQ-540	41	3	169	206	226	162	230	195	214	178	188	172	282
QMQ-540	41	3	171	208	236	162	238	195	214	184	192	174	282
QMQ-541	41	3	161	210	230	174	230	193	214	174	188	174	276
QMQ-541	41	3	169	214	236	178	238	201	224	188	192	174	280
QMB-545	42	3	169	208	232	170	230	195	228	176	192	166	278
QMB-545	42	3	169	210	234	176	234	195	232	178	192	166	278
QMB-546	42	3	165	210	226	168	230	193	214	172	192	166	280
QMB-546	42	3	173	214	228	182	236	207	230	174	192	168	280
QMB-547	42	3	163	210	226	170	230	193	226	176	188	166	280
QMB-547	42	3	169	214	228	174	236	207	230	180	196	168	280
QMB-548	42	3	157	208	230	174	230	195	214	174	192	172	278
QMB-548	42	3	169	210	232	176	238	203	224	180	192	174	278
QMB-550	42	3	163	210	234	166	234	183	222	172	192	172	278
QMB-550	42	3	169	210	236	174	236	193	226	176	192	176	282
QMB-551	42	3	163	212	234	166	230	183	222	168	192	172	278
QMB-551	42	3	171	214	236	174	236	193	224	176	196	176	282
QMB-552	42	3	157	206	230	174	232	195	214	174	192	166	278
QMB-552	42	3	169	214	232	176	236	203	224	176	192	174	278
QMB-553	42	3	157	206	234	174	230	195	214	174	192	166	278
QMB-553	42	3	169	210	234	176	238	195	228	180	192	172	278
QMB-554	42	3	169	208	234	170	230	195	228	176	192	166	278
QMB-554	42	3	169	210	234	176	234	195	232	178	192	172	278
QMY-557	43	3	161	206	232	174	234	193	214	172	192	172	278
QMY-557	43	3	169	212	236	174	238	193	226	172	196	172	282
